# Supplementary material for: Identifying and Managing Suicidality in Myalgic Encephalomyelitis/Chronic Fatigue Syndrome
Source: Healthcare (Basel). 2021 May 25;9(6):629. doi: 10.3390/healthcare9060629 (PMC8227525; doi:10.3390/healthcare9060629)
Supplement: Supplementary file 1 [file healthcare-09-00629-s001.zip]

Archive with 1 entries (1 files):
- healthcare-1184427-supplementary.pdf
